# Supplementary material for: Prioritizing the Risk of Multiple Invasive Species in the Semiarid Rangelands of Iran: An Ecological Approach to Multicriteria Decision‐Making
Source: Ecol Evol. 2025 May 22;15(5):e71287. doi: 10.1002/ece3.71287 (PMC12095919; doi:10.1002/ece3.71287)
Supplement: Supplementary file 1 — Data S1. [file ECE3-15-e71287-s001.xlsx]

## Sheet: Vegetation Cover Data
Site Name	Plot Number	Centaurea virgate	Astragallus verus	Scariola orientalis	Euphorbia decipiens	phlomis olivieri	Cousinia bachtiarica	Crepis sp	Astragalus adscendens	Astragalus sp.	Scutellaria orientalis	Noaea mucronata	Taraxacum sp.	Eryngium billardieri	Agropyron trichophorum	Bromus tomentellus	Stipa barbata	Gundelia tournefortii	Phlomis persica	Poa bolbosa	Carex sylvatica	Acanthophyllum bracteatum	Achillea tomentosa	Astragalus gossypinus	Ghipsophila panidulata	Rheum oriental	Stachys lavandulifolia	Silene chlorifolia	Annual grasses	Annual forbs	Litter (%)	Gravel (%)	Total Cover (%)	Bare Soil (%)
Aghcheh	s1p1	6	5	1	0.1	0	0	0	0	0	0	0	0	0	0	0	0	0	0	0	0	0	0	0	0	0	0	0	10	0	3	4	22.1	70.9
	s1p2	9	0	0.5	1	6	0	0	0	0	0	0	0	0	0	0	0	0	0	0	0	0	0	0	0	0	0	0	12	0	3	4	28.5	64.5
	s1p3	1.5	0	6	1.5	0	4	0	0	0	0	0	0	0	0	0	0	0	0	0	0	0	0	0	0	0	0	0	9	0	5	5	22	68
	s1p4	4	0	0	0.5	0	2	0	0	0	0	0	0	0	0	0	0	0	0	0	0	0	2.5	0	0	0	0	0	6	0	2	7	15	76
	s1p5	0	0	1.5	1	7	3	1	0	0	0	0	0	0	0	0	0	0	0	0	0	0	0	0	1	0	0	0	5	0	2	3	19.5	75.5
	s1p6	0	0	3	2	0	4	0	2.5	5	0	0	0	0	0	0	0	0	0	0	0	0	0	0	0	0	0	0	3	0	2	1.5	19.5	77
	s1p7	2.5	0	1.2	3.5	0	3	0	1.5	0	0	0	0	0	0	0	0	0	0	0	0	0	0	0	0	0	0	0	6	0	3	5	17.7	74.3
	s1p8	7	0	5	1.5	0	0	0	0	0	0	0	0	0	0	0	0	0	0	0	0	0	0	0	0	0	0	0	4	0	1	4	17.5	77.5
	s1p9	1.5	0	1.2	1	0	4.5	0	0	5	0	0	0	0	0	0	0	0	0	0	0	0	0	0	0	0	0	0	6	0	4	1	19.2	75.8
	s1p10	0.5	0	2	1.5	20	0	0	0	0	0	1	0.2	0	0	0	0	0	0	0	0	0	0	0	0	0	0	0	10	0	3	1	35.2	60.8
	s1p11	0	0	0	0	0	0	0	0	0	0	0	0	2	30	0	0	0	0	0	0	0	0	0	0	0	0	0	4	0	5	10	36	49
	s1p12	0	0	0	0.5	0	2	0	35	0	0	0	0	2	0	0	0	0	0	0	0	0	0	0	0	0	0	0	9	0	4	2	48.5	45.5
	s1p13	0	0	0	0.5	0	4	0	0	18	0	0	0	0	30	0	0	0	0	0	0	0	0	0	0	0	0	0	1	1	3	3	53.5	40.5
	s1p14	0	0	0	0.5	0.5	3	0	1	0	0	0	0	0	25	0	0	0	0	0	0	0	0	0	0	0	0	0	0	0	2	1	30	67
	s1p15	1	0	0	2.5	2.5	6	0	0	0.5	0	0	0	0.5	0	0	0	0	0	0	0	0	0	0	0	0	0	0	12	0	4	6	25	65
	Sum	33	5	21.4	17.6	36	35.5	1	40	28.5	0	1	0.2	4.5	85	0	0	0	0	0	0	0	2.5	0	1	0	0	0	97	1	46	57.5	409.2
	Average	2.2	0.333333	1.42667	1.17333	2.4	2.36667	0.0666667	2.66667	1.9	0	0.0666667	0.0133333	0.3	5.66667	0	0	0	0	0	0	0	0.166667	0	0.0666667	0	0	0	6.46667	0.0666667	3.06667	3.83333	27.28	65.82
																																		100
Noghan Olya	s2p1	0	0	0	0	0	0	0	0	0	0	0	0	0	0	0	0	0	0	0	0	0	0	0	0	0	0	0	0	0	0	0	0	100
	s2p2	0	6	0	0	0	1	0	0	4	0	0	0	4	0	0.5	0	0	15	5	0	0	0	0	0	0	0	0	5	3	5	45.5	40.5	9
	s2p3	0	16	0	0	0	0	0	0	0	0	0	0	0	0	0	0	0	5.5	0	0	0	0	0	2.5	0	0	0	2	4	3	61	26	10
	s2p4	0	6	0	0	0	0	0	0	6	0.2	0	0	1	0	0.5	0	0	0	0	0	0	0	0	0	0	0	0	11	2	4	56.3	24.7	15
	s2p5	0	2	0	0	0	2	0	0	7	0	0	0	0	0	0	0	0	4	0.5	0	0	0	0	0	0	0	0	2	6	10	59.5	17.5	13
	s2p6	0	11	0.5	0	0	0	0	0	2	0	0	0	0	0	0	0	0	0	0	0	0	0	0	0	0	0	0	1	5	3	72.5	14.5	10
	s2p7	0	2.5	0	0	0	0	0	0	1	0	0	0	0	0	0	0	4	0	0	0	0	0	0	0	0	0	0	6	2	3	20	13.5	63.5
	s2p8	0	0	0	0	0	0	0	0	1.5	0	0	0	0	0	0	0	0	0	0	5	1	0	0	0	0	0	0	0.5	2	6	60	8	26
	s2p9	0	0	0	0	0	0	0	0	0	0	0	0	4	0	0	0	0	0	0	0.5	5.5	0	0	0	0	0	0	4	0.5	2	30	14	54
	s2p10	0	1.5	2.5	0	0	0	0	0	0	0	0	0	0	0	0	0	4	0	0	2.5	0	0	0	0	0	0	0	1	2	1.5	45	11.5	42
	s2p11	0	55	0	0	0	0	0	0	2	0	0	0	0	0	0	0	0	0	0	0	0	0.5	0	0	0	0	0	3	1	6	30.5	60.5	3
	s2p12	0	16	0	0	0	0	0	0	6	0	0	0	0	0	0	0	4	3	0	0	0	0	0	0	0	0	0	8	2	5	56	37	2
	s2p13	0	8	0	0	0	0	0	0	3.5	0	0	0	0	0	0	0	0	0	0	0	0	0	0	0	0	0	0	2	4	2	74	13.5	10.5
	s2p14	0	4	0	0	0	0	0	0	0	0	0	0	0	0	0	0	0	0	0	0	0	0	7	0	0	0	0	0.5	1.5	1	79.5	11.5	8
	s2p15	0	3	0	0	0	0	0	0	0	0	0	0	0	0	0	0	1	0	0	0	0	0	1.5	0	0	0	0	3	1	5	79.5	8.5	7
	Sum	0	131	3	0	0	3	0	0	33	0.2	0	0	9	0	1	0	13	27.5	5.5	8	6.5	0.5	8.5	2.5	0	0	0	49	36	56.5	769.3	301.2
	Average	0	8.73333	0.2	0	0	0.2	0	0	2.2	0.0133333	0	0	0.6	0	0.0666667	0	0.866667	1.83333	0.366667	0.533333	0.433333	0.0333333	0.566667	0.166667	0	0	0	3.26667	2.4	3.76667	51.2867	20.08	24.8667
																																		100
Hajfathali	s3p1	0	2	0	2	0	2	0	0	0	0	0	0	4	0	0	0	0	0	0	0	0	0	0	0	0	0	0	3	0	10	3	13	74
	s3p2	0	0.5	0	1.5	0	0.5	0	0	0	0	0	0	0	0	0	0	0	0	0	0	0	0	0	0	0	0	0	6	0	3	6	8.5	82.5
	s3p3	0	3	0	0	0	3	0	0	0	0	0	0	6	0	0	0	0	0	0	0	0	0	0	0	0	0	0	1.5	0	1	5	13.5	80.5
	s3p4	0	0	0	0.5	0	0	0	0	0	0	0	0	0	0	0	0	0	0	0	0	0	0	0	0	0	0	0	2	0	1	7	2.5	89.5
	s3p5	0	0	0	0	0	0	0	0	0	0	1	0	0	0	0	0	0	0	0	0	0	0	30	0	0	0	0	3	0	3	7	34	56
	s3p6	0	0	0	0	0	0	0	11	0	0	0	0	0	4	0	0	0	0	0	0	0	0	15	0	0	0	0	6	0	4	8	36	52
	s3p7	0	0	0	0.1	0	1	0	45	0	0	1	0	0	0.5	0	0	0	0	0	0	0	0	0.2	0	0	0	0	5	0	4	6	52.8	37.2
	s3p8	0	0	0	1	0	0.5	0	40	0	0	0	0	0.5	1	0	0	0	0	0	0	0	0	0	0	0	0	0	5	0	3	4	48	45
	s3p9	0	0	0	0.5	0	0	0	25	0	0	0	0	1	5	0	0	0	0	0	0	0	0	0	0	0	0	0	5	0	2	4	36.5	57.5
	s3p10	0	0	0	1	0	0	0	4	0	0	0	0	4	0	0	0	0	1.5	0	0	0	0	0	0	0	0	0	3	0	2	8	13.5	76.5
	s3p11	0	0	0	0	0	0	0	0	0	0	0	0	2.5	2	0	0	0	0	0	0	0	0	0	0	0	0	0	6	0	3	11	10.5	75.5
	s3p12	0	0	0	5	0	1.5	0	25	0	0	0	0	0	2	0	0	0	0	0	0	0	0	0	0	0	0	0	4	0	2	3	37.5	57.5
	s3p13	0	0	0	0	0	0	0	10	0	0	0	0	0	1.5	0	0	0	0	0	0	0	0	0	1	0	0	0	1	0	4	8	13.5	74.5
	s3p14	0	6	0	0	0	0.5	0	0	0	0	0	0	5	6	0	0	0	0	0	0	5	0	0	0	0	0	0	2	0	2.5	3	24.5	70
	s3p15	0	0	0	0	0	0	0	0	0	0	0	0	3	0.5	0	0	0	0	0.5	0	8	0	0	0	0	0	0	0.5	0	1	6	12.5	80.5
	Sum	0	11.5	0	11.6	0	9	0	160	0	0	2	0	26	22.5	0	0	0	1.5	0.5	0	13	0	45.2	1	0	0	0	53	0	45.5	89	356.8
	Average	0	0.766667	0	0.773333	0	0.6	0	10.6667	0	0	0.133333	0	1.73333	1.5	0	0	0	0.1	0.0333333	0	0.866667	0	3.01333	0.0666667	0	0	0	3.53333	0	3.03333	5.93333	23.7867	67.2467
																																		100
Fereydunshahr	s4p1	0	0	0	0	0	0	0	0	0	0	0	0	25	0	0	0	0	0	3	0	0	0	0	0	0	0	0	0	0	2	3	28	67
	s4p2	0	0	0	0	0	0	0	0	0	0	0.5	0	28	0	0	0	0	0	5	0	0	0	0	0	3	0	0	0	0	2	1	36.5	60.5
	s4p3	0	0.5	0	0	0	0	0	0	0	0	0	0	25	3	0	0	0	0	2	0	0	0	0	0	0	0	0	0	1.5	2	3	30.5	64.5
	s4p4	0	0	0	0	0	0	0	0	0	0	1	0	7	0	0	0	0	0	2	0	0	0	0	0	0	0	0	0	0	2	3	10	85
	s4p5	0	0	0	0	0	0	0	65	0	0	0	0	17	0	0	0	0	0	4	0	0	0	0	0	0	0	0	0	0	3	3	86	8
	s4p6	0	0	0	1	0	0	0	0	0	0	0	0	11	0	0	0	0	0	2.5	0	0	0	0	8	0	4	0	0	0	3	7	26.5	63.5
	s4p7	0	0.2	0	3	0	0	0	0	0	2	0	0	1	0	4	0	0	0	1	0	0	0	0	6	0	1	4	0	0	2	10	22.2	65.8
	s4p8	0	3	0	0	0	0	0	0	0	1	0	0	17	0	0	0	0	0	1.5	0	0	0	0	7	0	0	0	0	0	3	4	29.5	63.5
	s4p9	0	0	0	0.5	0.5	0	0	0	0	0.5	0	0	9	0	0.5	0	0	0	1	0	0	0	0	0	0	0	0	0	0	2	4	12	82
	s4p10	0	0	0	0	0	0	0	0	0	0	0	0	20	1.5	2	0	0	0	2	0	0	0	0	1.5	0	2.5	0	0	0	3.5	15	29.5	52
	s4p11	0	0	0	0.5	0	0	0	0	4	1	0	0	17	0	2	0	0	0	2	0	0	0	0	2	0	0	0	0	0	4	9	28.5	58.5
	s4p12	0	0	0	1	0	0	0	3	0	0	0	0	18	13	0	0	0	0	0.5	0	0	0	0	1	0	0	0	0	3	3	2	36.5	58.5
	s4p13	0	0	0	3	0	0	0	0	0	0.5	0	0	11	0	0.5	0	0	0	0	0	0	0	0	0	0	0	0	0	0	3	20	15	62
	s4p14	0	1	0	0	0	0	0	0	0	0	0	0	9	0	3	0	0	0	1	0	0	0	0	0	0	0	0	0	1	3	10	14	73
	s4p15	0	0	0	0	0	0	0	0	0	0	0	0	11	0.5	5	0	0	0	1	0	0	0	0	2	0	0	5	0	0	3	20	24.5	52.5
	Sum	0	4.7	0	9	0.5	0	0	68	4	5	1.5	0	226	18	17	0	0	0	28.5	0	0	0	0	27.5	3	7.5	9	0	5.5	40.5	114	429.2
	Average	0	0.313333	0	0.6	0.0333333	0	0	4.53333	0.266667	0.333333	0.1	0	15.0667	1.2	1.13333	0	0	0	1.9	0	0	0	0	1.83333	0.2	0.5	0.6	0	0.366667	2.7	7.6	28.6133	61.0867

## Sheet: Soil Data
c	Soil Sample Codes	Soil Depth	PH	EC (dS/m)	Ca (meq/L)	Mg (meq/L)	CaCO3 (%)	Organic Matter (%)	N (meq/L)	Na (meq/L)	K (meq/L)	P (mg/kg)	Clay (%)	Silt (%)	Sand (%)	Soil Texture
Fereydunshahr	1	0-10	7.44	5.79	14	6	1.75	3.41	0.22	21.86	21.06	1.63	19.75	68.72	11.51	silt loam
Fereydunshahr	2	0-10	7.66	8.16	10.8	2.4	2.1	3.77	0.25	19.6	10.39	1.66	26.54	51.36	22.08	loam
Fereydunshahr	3	0-10	7.76	6.44	7.6	3.6	2.25	3.14	0.24	39.6	26.54	3.85	16.04	33.78	50.16	loam
Fereydunshahr	4	0-10	7.65	5.64	8	5.2	1.25	3.02	0.25	14.21	7.55	1.73	19.62	58.02	22.35	silt loam
Fereydunshahr	5	0-10	7.38	7.66	10.4	4	1.85	0.8	0.25	35.39	14.92	5.65	22.72	57.23	20.03	silt loam
Fereydunshahr	Average		7.578	6.738	10.16	4.24	1.84	2.828	0.242	26.132	16.092	2.904	20.934	53.822	25.226
Fereydunshahr	6	10-30	7.47	5.05	7.2	1.6	1.3	3.43	0.189	26.76	3.21	0.81	26.81	55.36	17.82	silt loam
Fereydunshahr	7	10-30	7.44	4.23	6	0.8	1.5	2.57	0.193	17.05	3.96	0.56	37.98	53	9.01	silt clay loam
Fereydunshahr	8	10-30	7.55	2.68	4.9	10	0.9	2.82	0.19	41.47	18.41	2.6	16.21	34.12	49.65	silt loam
Fereydunshahr	9	10-30	7.83	6.33	8	2.4	0.75	3.001	0.196	28.82	16.34	3.44	16.04	33.78	50.16	sandy loam
Fereydunshahr	10	10-30	7.5	3.87	4.8	3.6	2.65	3.46	0.19	14.5	23.42	3.86	26.54	37.67	35.78	loam
Fereydunshahr	Average		7.558	4.432	6.18	3.68	1.42	3.0562	0.1916	25.72	13.068	2.254	24.716	42.786	32.484
Hajfathali	11	0-10	7.8	6.82	5	5	1.85	1.91	0.18	35.58	21.34	3.86	22.88	54.23	22.88	silt loam
Hajfathali	12	0-10	7.44	9.55	9.6	3.6	2.95	1.77	0.27	37.84	28.24	0.61	22.88	50.84	26.27	silt loam
Hajfathali	13	0-10	7.62	3.1	5.6	0.8	2.15	2.28	0.19	15.19	15.86	1.34	36.81	41.09	22.08	clay loam
Hajfathali	14	0-10	7.77	3.31	6	2	1.9	2.02	0.22	30.68	5.006	3.21	40.23	41.09	18.66	clay loam
Hajfathali	15	0-10	7.55	5.62	6.4	4.4	1.95	3.22	0.08	30.49	15.86	3.93	36.56	40.81	22.61	clay loam
Hajfathali	Average		7.636	5.68	6.52	3.16	2.16	2.24	0.188	29.956	17.2612	2.59	31.872	45.612	22.5
Hajfathali	16	10-30	7.8	4.68	7.2	3.2	2.9	2	0.19	34.41	17.001	0.69	37.19	41.52	21.28	clay loam
Hajfathali	17	10-30	7.67	3.67	6	3.2	1.85	2.42	0.22	30.49	5.66	1.06	40.65	38.06	21.28	clay loam
Hajfathali	18	10-30	7.49	6.61	6.4	2.8	2.6	3.42	0.25	33.2	27.67	2.69	26.09	50.5	23.4	silt loam
Hajfathali	19	10-30	7.76	3.27	5.6	4	1.2	0.71	0.14	15.58	4.25	2.26	41.08	41.95	16.95	silt clay loam
Hajfathali	20	10-30	8.08	6.53	6	4.4	2.3	2.85	0.2	30.68	18.13	1.21	22.8	50.67	26.52	silt loam
Hajfathali	Average		7.76	4.952	6.24	3.52	2.17	2.28	0.2	28.872	14.5422	1.582	33.562	44.54	21.886
Aghcheh	21	0-10	7.9	4.37	6.4	2.4	1.85	3.11	0.11	22.05	13.88	3.79	37.32	55.55	7.11	silt clay loam
Aghcheh	22	0-10	7.65	5.16	5.2	5.6	3.1	2.68	0.14	37.7	14.26	2.2	37.32	52.08	10.59	silt clay loam
Aghcheh	23	0-10	7.45	6.5	6	2.4	3.1	2.97	0.14	39.01	20.11	2.17	36.56	51.02	12.41	silt clay loam
Aghcheh	24	0-10	7.68	5.28	2	1.6	1.45	3.17	0.13	96.17	12.09	3.2	37.45	55.74	6.79	silt clay loam
Aghcheh	25	0-10	7.83	3.07	3.6	0.8	0.9	2.71	0.14	69	24.74	2.95	33.97	57.49	8.53	silt clay loam
Aghcheh	Average		7.702	4.876	4.64	2.56	2.08	2.928	0.132	52.786	17.016	2.862	36.524	54.376	9.086
Aghcheh	26	10-30	7.71	2.62	9.2	1.6	1.7	2.65	0.18	31.76	5.28	3.79	45.37	49.82	4.8	silty clay
Aghcheh	27	10-30	7.62	3.91	4.8	1	1.95	2.88	0.21	45.68	6.61	1.03	48.75	46.09	5.14	silty clay
Aghcheh	28	10-30	7.83	3.07	3.6	0.8	3.15	2.14	0.19	29.01	26.06	2.09	48.58	42.4	9.01	silty clay
Aghcheh	29	10-30	7.83	3.4	4.8	10	2.65	1.6	0.19	23.33	7.72	1.42	44.73	45.61	9.64	silty clay
Aghcheh	30	10-30	7.72	4.66	4	1.6	1.001	2.54	0.19	39.01	8.78	1.44	41.37	52.81	5.8	silt clay loam
Aghcheh	Average		7.742	3.532	5.28	3	2.09	2.362	0.192	33.758	10.89	1.954	45.76	47.346	6.878
Noghan Olya	31	0-10	7.73	5.3	3.2	1.6	1.3	1.74	0.16	29.01	19.93	3.26	23.11	41.09	35.78	loam
Noghan Olya	32	0-10	7.41	3.76	3.2	2.4	1.75	2.68	0.14	252.4	8.4	2.52	57.16	0	42.83	loam
Noghan Olya	33	0-10	7.5	3.8	3.2	1.2	1.001	1.68	0.11	22.05	36	1.5	9.29	20.27	70.43	sandy loam
Noghan Olya	34	0-10	7.54	2.53	4.4	1.6	1.001	2.57	0.16	45.6	6.13	4.23	30.38	27.77	41.84	clay loam
Noghan Olya	35	0-10	7.79	3.28	7	5	0.15	1.6	0.14	37.54	18.98	3.08	15.99	26.93	57.07	sandy loam
Noghan Olya	Average		7.594	3.734	4.2	2.36	1.0404	2.054	0.142	77.32	17.888	2.918	27.186	23.212	49.59
Noghan Olya	36	10-30	7.79	3.69	1.2	2	1.001	1.77	0.12	23.3	9.35	3.01	34.86	27.11	38.03	clay loam
Noghan Olya	37	10-30	7.4	3.65	4.3	2	0.55	1.74	0.17	21.6	32	2.9	10.5	26.5	63	clay loam
Noghan Olya	38	10-30	7.8	3.79	7.5	3.3	1.1	1.53	0.15	33.5	20.2	3.2	19.7	25	55.3	clay loam
Noghan Olya	39	10-30	7.55	3.59	5.6	1.9	1.4	2.01	0.11	40.02	19.6	4.2	8.99	19.24	71.77	clay loam
Noghan Olya	40	10-30	7.77	3.86	3.9	5.6	0.29	1.59	0.18	31.7	25.2	1.95	15.5	25.07	59.43	clay loam
Noghan Olya	Average		7.662	3.716	4.5	2.96	0.8682	1.728	0.146	30.024	21.27	3.052	17.91	24.584	57.506
